# Supplementary material for: Multilocus microsatellite typing reveals a genetic relationship but, also, genetic differences between Indian strains of Leishmania tropica causing cutaneous leishmaniasis and those causing visceral leishmaniasis
Source: Parasit Vectors. 2014 Mar 25;7:123. doi: 10.1186/1756-3305-7-123 (PMC3987047; doi:10.1186/1756-3305-7-123)
Supplement: Additional file 1: Table S1 — Strains used in this study. Doubled strains in the table represent different clones of the same strain received from different laboratories. In the genotype designations Ltro indicates L. tropica and MS microsatellite, in an attempt to initiate a standardized nomenclature and identification system for microsatellite profiles and their corresponding genotypes. Doc = documentation: *cited in Schwenkenbecher et al., 2006; **this study, ***own unpublished data. The fragment lengths are given in bp and were normalized to the reference strain MHOM/PS/2001/ISL590 as mentioned in the methods section. [file 1756-3305-7-123-S1.xlsx]

## Sheet: Tabelle1
						fragment lenghts of the microsatellite markers
WHO code	Geographic origin	Source	Genotype	Population	Doc	GA1		GA2		GA6		GA9n		LIST7010		LIST7011		LIST7027		LIST7030		LIST7039		LIST7040		4GTG		27GTGn
MHOM/AZ/1958/OD	Kirovobad, Azerbaijan	human CL	LtroMS 001	Asia/India	*	66	66	56	56	61	61	112	114	174	174	192	192	169	177	176	176	197	197	229	247	62	62	112	118
MHOM/IL/1949/LRC-L43	Abu Ghosh, Israel	human VL	LtroMS 001	Asia/India	*	66	66	56	56	61	61	112	114	174	174	192	192	169	177	176	176	197	197	229	247	62	62	112	118
MHOM/AZ/1974/SAF-K27	Kirovobad, Azerbaijan	human CL	LtroMS 002	Asia/India	*	66	66	56	56	61	61	112	114	176	176	192	192	169	177	176	176	197	197	229	247	62	62	112	118
MHOM/AZ/1958/NLB305	Kirovobad, Azerbaijan	human CL	LtroMS 002	Asia/India	*	66	66	56	56	61	61	112	114	176	176	192	192	169	177	176	176	197	197	229	247	62	62	112	118
MRAT/IQ/1973/MRCB-IBF	Baghdad, Iraq	rat (Rattus sp.)	LtroMS 003	Asia/India	*	66	66	56	56	61	61	112	114	176	180	192	192	177	177	176	176	197	197	229	247	62	62	nd	nd
MHOM/IN/1979/DD7	India	human VL	LtroMS 004	Asia/India	*	66	66	56	56	61	61	114	114	180	180	192	192	169	175	176	176	197	197	229	229	62	62	112	118
MHOM/KE/1981/NLB030B	Kikumini, Masinga, Kenya	human VL	LtroMS 005	Asia/India	*	66	66	56	56	61	61	112	114	176	176	192	192	169	177	176	176	197	197	247	247	62	62	112	118
MHOM/IQ/1979/Ldj1	Iraq	human VL	LtroMS 005	Asia/India	*	66	66	56	56	61	61	112	114	176	176	192	192	169	177	176	176	197	197	247	247	62	62	112	118
MHOM/KE/1981/NLB029B	Kikumini, Masinga, Kenya	human VL	LtroMS 006	Asia/India	*	66	66	56	56	61	61	112	114	176	176	192	192	169	177	176	176	197	197	247	247	62	62	nd	nd
MHOM/IQ/1966/L75	Baghdad, Iraq	human CL	LtroMS 007	Asia/India	*	66	66	56	56	61	61	112	114	176	180	192	192	171	179	176	176	197	201	229	247	62	62	118	118
MHOM/IL/1990/P283	Kfar Adumim, Judean Desert, Israel	human CL	LtroMS 008	Asia/India	*	66	66	56	56	61	61	112	114	180	180	194	194	169	177	178	178	197	197	229	247	62	62	118	118
MHOM/TR/1995/EP13	south-eastern Turkey	human CL	LtroMS 009	Asia/India	*	66	66	56	56	61	61	112	114	nd	nd	194	194	171	179	176	176	197	197	229	247	62	62	nd	nd
MHOM/TR/1995/URFA7	Sanliurfa, Turkey	human CL	LtroMS 010	Asia/India	*	66	66	56	56	61	61	112	114	180	180	194	194	171	179	176	176	197	197	229	247	62	62	112	118
MHOM/TR/1995/URFA40	Sanliurfa, Turkey	human CL	LtroMS 011	Asia/India	*	66	66	56	58	61	61	112	114	180	180	194	194	169	175	178	178	195	195	119	147	62	62	112	118
MHOM/AZ/1980/K28	Kirovobad, Azerbaijan	human CL	LtroMS 012	Asia/India	*	66	66	56	56	61	61	112	114	176	180	192	194	169	177	176	176	197	225	229	247	62	62	nd	nd
MHOM/AZ/1973/K25A	Kirovobad, Azerbaijan	human CL	LtroMS 013	Asia/India	*	66	66	56	56	61	61	112	114	176	180	192	192	169	177	176	176	197	197	229	247	62	62	112	118
MHOM/TR/1998/YO007	Aydin region, south of Izmir, Turkey	human CL	LtroMS 014	Asia/India	*	66	66	56	56	61	61	112	114	180	180	194	194	169	177	176	176	197	197	229	247	62	62	nd	nd
MHOM/TR/1998/YO004	Adana, Turkey	human CL	LtroMS 014	Asia/India	*	66	66	56	56	61	61	112	114	180	180	194	194	169	177	176	176	197	197	229	247	62	62	nd	nd
MHOM/TR/1998/YO005	Edessa, south-eastern Turkey	human CL	LtroMS 015	Asia/India	*	66	66	56	56	61	61	112	114	180	180	194	194	169	177	176	176	197	229	229	247	62	62	nd	nd
MHOM/IL/1959/LRC-L22	Negev Desert, Israel	human CL	LtroMS 016	Asia/India	*	66	66	56	56	61	61	112	114	174	178	192	192	169	177	180	180	197	197	229	247	62	62	112	118
MHOM/IN/1991/K112	Vaishali, Bihar, India	human VL	LtroMS 017	Asia/India	*	66	66	56	56	61	61	112	114	176	176	192	192	169	177	176	176	207	207	247	247	62	62	112	118
MHOM/IN/1984/C87	Vaishali, Bihar, India	human VL	LtroMS 018	Asia/India	*	66	66	56	56	61	61	112	114	176	180	192	192	169	177	176	176	195	195	247	247	62	62	112	118
MHOM/IN/1997/K26	Vaishali, Bihar, India	human VL	LtroMS 018	Asia/India	*	66	66	56	56	61	61	112	114	176	180	192	192	169	177	176	176	195	195	247	247	62	62	112	118
MHOM/JO/1999/K-Z	Jordan	human CL	LtroMS 019	Asia/India	*	66	66	56	56	61	61	112	114	176	180	192	192	169	181	176	176	195	195	229	247	62	62	nd	nd
MHOM/PS/2002/63JnF21	El-Yamoon, Jenin District, Palestine	human CL	LtroMS 020	Asia/India	***	66	66	56	56	61	61	112	114	176	180	192	192	169	177	178	178	197	197	229	247	62	62	112	112
MHOM/PS/2002/20JnM3	El-Yamoon, Jenin District, Palestine	human CL	LtroMS 021	Asia/India	*	66	66	58	58	61	61	112	114	176	180	192	192	169	177	178	178	195	195	229	247	62	62	112	112
MHOM/PS/2002/52JnM18	El-Yamoon, Jenin District, Palestine	human CL	LtroMS 022	Asia/India	*	66	66	56	58	61	61	112	114	176	180	192	192	169	177	178	178	197	197	229	247	62	62	112	112
MHOM/PS/2002/18JnF4	El-Yamoon, Jenin District, Palestine	human CL	LtroMS 023	Asia/India	*	66	66	56	56	61	61	112	114	176	180	192	192	169	177	176	176	197	197	229	247	62	62	112	112
MHOM/TR/1995/URFA1	Sanliurfa, Turkey	human CL	LtroMS 024	Asia/India	*	66	66	56	56	61	61	112	114	178	178	194	194	169	177	176	176	197	197	nd	nd	62	62	nd	nd
MHOM/TR/1995/URFA3	Sanliurfa, Turkey	human CL	LtroMS 025	Asia/India	*	66	66	56	56	61	61	112	114	192	192	194	194	169	177	176	176	197	197	229	247	62	62	nd	nd
MHOM/TR/1995/URFA5	Sanliurfa, Turkey	human CL	LtroMS 026	Asia/India	*	66	66	56	56	nd	nd	112	114	178	178	194	194	169	177	176	176	197	197	229	247	62	62	nd	nd
MHOM/TR/1995/URFA10	Sanliurfa, Turkey	human CL	LtroMS 027	Asia/India	*	66	66	56	56	61	61	112	114	178	178	194	194	169	177	176	176	197	197	229	247	62	62	nd	nd
MHOM/TR/1995/URFA11	Sanliurfa, Turkey	human CL	LtroMS 027	Asia/India	*	66	66	56	56	61	61	112	114	178	178	194	194	169	177	176	176	197	197	229	247	62	62	nd	nd
MHOM/TR/1995/URFA12	Sanliurfa, Turkey	human CL	LtroMS 027	Asia/India	*	66	66	56	56	61	61	112	114	178	178	194	194	169	177	176	176	197	197	229	247	62	62	nd	nd
MHOM/TR/1995/URFA14	Sanliurfa, Turkey	human CL	LtroMS 027	Asia/India	*	66	66	56	56	61	61	112	114	178	178	194	194	169	177	176	176	197	197	229	247	62	62	nd	nd
MHOM/TR/1995/URFA15	Sanliurfa, Turkey	human CL	LtroMS 027	Asia/India	*	66	66	56	56	61	61	112	114	178	178	194	194	169	177	176	176	197	197	229	247	62	62	nd	nd
MHOM/TR/1995/URFA16	Sanliurfa, Turkey	human CL	LtroMS 027	Asia/India	*	66	66	56	56	61	61	112	114	178	178	194	194	169	177	176	176	197	197	229	247	62	62	nd	nd
MHOM/TR/1995/URFA19	Sanliurfa, Turkey	human CL	LtroMS 027	Asia/India	*	66	66	56	56	61	61	112	114	178	178	194	194	169	177	176	176	197	197	229	247	62	62	nd	nd
MHOM/TR/1995/URFA20	Sanliurfa, Turkey	human CL	LtroMS 027	Asia/India	*	66	66	56	56	61	61	112	114	178	178	194	194	169	177	176	176	197	197	229	247	62	62	nd	nd
MHOM/TR/1995/URFA21	Sanliurfa, Turkey	human CL	LtroMS 027	Asia/India	*	66	66	56	56	61	61	112	114	178	178	194	194	169	177	176	176	197	197	229	247	62	62	nd	nd
MHOM/TR/1995/URFA23	Sanliurfa, Turkey	human CL	LtroMS 027	Asia/India	*	66	66	56	56	61	61	112	114	178	178	194	194	169	177	176	176	197	197	229	247	62	62	nd	nd
MHOM/TR/1995/URFA27	Sanliurfa, Turkey	human CL	LtroMS 027	Asia/India	*	66	66	56	56	61	61	112	114	178	178	194	194	169	177	176	176	197	197	229	247	62	62	nd	nd
MHOM/TR/1995/URFA39	Sanliurfa, Turkey	human CL	LtroMS 027	Asia/India	*	66	66	56	56	61	61	112	114	178	178	194	194	169	177	176	176	197	197	229	247	62	62	nd	nd
MHOM/TR/1995/URFA29	Sanliurfa, Turkey	human CL	LtroMS 028	Asia/India	*	66	66	56	56	61	61	112	114	178	178	194	194	169	177	176	176	197	197	229	247	62	62	112	118
MHOM/TR/1995/URFA42	Sanliurfa, Turkey	human CL	LtroMS 028	Asia/India	*	66	66	56	56	61	61	112	114	178	178	194	194	169	177	176	176	197	197	229	247	62	62	112	118
MHOM/TR/1995/URFA46	Sanliurfa, Turkey	human CL	LtroMS 028	Asia/India	*	66	66	56	56	61	61	112	114	178	178	194	194	169	177	176	176	197	197	229	247	62	62	112	118
MHOM/TR/1995/URFA57	Sanliurfa, Turkey	human CL	LtroMS 028	Asia/India	*	66	66	56	56	61	61	112	114	178	178	194	194	169	177	176	176	197	197	229	247	62	62	112	118
MHOM/TR/1995/URFA62	Sanliurfa, Turkey	human CL	LtroMS 028	Asia/India	*	66	66	56	56	61	61	112	114	178	178	194	194	169	177	176	176	197	197	229	247	62	62	112	118
MHOM/TR/1995/URFA65	Sanliurfa, Turkey	human CL	LtroMS 028	Asia/India	*	66	66	56	56	61	61	112	114	178	178	194	194	169	177	176	176	197	197	229	247	62	62	112	118
MHOM/TR/1995/URFA26	Sanliurfa, Turkey	human CL	LtroMS 028	Asia/India	*	66	66	56	56	61	61	112	114	178	178	194	194	169	177	176	176	197	197	229	247	62	62	112	118
MHOM/TR/1995/URFA7	Sanliurfa, Turkey	human CL	LtroMS 028	Asia/India	*	66	66	56	56	61	61	112	114	178	178	194	194	169	177	176	176	197	197	229	247	62	62	112	118
MHOM/TR/1995/URFA40	Sanliurfa, Turkey	human CL	LtroMS 028	Asia/India	*	66	66	56	56	61	61	112	114	178	178	194	194	169	177	176	176	197	197	229	247	62	62	112	118
MHOM/TR/1995/URFA36	Sanliurfa, Turkey	human CL	LtroMS 029	Asia/India	*	66	66	56	56	61	61	112	114	178	178	194	194	169	177	176	176	197	197	229	247	62	62	112	112
MHOM/TR/1995/URFA37	Sanliurfa, Turkey	human CL	LtroMS 029	Asia/India	*	66	66	56	56	61	61	112	114	178	178	194	194	169	177	176	176	197	197	229	247	62	62	112	112
MHOM/IN/2006/BKC-1	Bikaner, Rajasthan, India	human CL	LtroMS 030	Asia/India	**	66	66	56	58	61	61	112	114	176	176	192	192	169	177	178	178	195	195	229	247	62	62	112	118
MHOM/IN/2006/BKC-2	Bikaner, Rajasthan, India	human CL	LtroMS 030	Asia/India	**	66	66	56	58	61	61	112	114	176	176	192	192	169	177	178	178	195	195	229	247	62	62	112	118
MHOM/IN/2007/BKC-10	Bikaner, Rajasthan, India	human CL	LtroMS 030	Asia/India	**	66	66	56	58	61	61	112	114	176	176	192	192	169	177	178	178	195	195	229	247	62	62	112	118
MHOM/IN/2007/BKC-11	Bikaner, Rajasthan, India	human CL	LtroMS 030	Asia/India	**	66	66	56	58	61	61	112	114	176	176	192	192	169	177	178	178	195	195	229	247	62	62	112	118
MHOM/IN/2007/BKC-15	Bikaner, Rajasthan, India	human CL	LtroMS 030	Asia/India	**	66	66	56	58	61	61	112	114	176	176	192	192	169	177	178	178	195	195	229	247	62	62	112	118
MHOM/IN/2007/BKC-28	Bikaner, Rajasthan, India	human CL	LtroMS 030	Asia/India	**	66	66	56	58	61	61	112	114	176	176	192	192	169	177	178	178	195	195	229	247	62	62	112	118
MHOM/IN/2006/BKC-3	Bikaner, Rajasthan, India	human CL	LtroMS 031	Asia/India	**	66	66	56	58	61	61	112	114	176	176	192	192	169	177	178	178	195	195	231	249	62	62	112	118
MHOM/IN/2006/BKC-5	Bikaner, Rajasthan, India	human CL	LtroMS 032	Asia/India	**	nd	nd	56	58	61	61	112	114	176	176	192	192	169	177	178	178	195	195	229	247	62	62	112	118
MHOM/PS/2002/63JnF21	El-Yamoon, Jenin District, Palestine	human CL	LtroMS 033	Asia/India	***	66	66	56	58	61	61	112	114	176	180	192	192	169	177	178	178	195	195	229	247	62	62	112	112
MHOM/PS/2002/52JnM18	El-Yamoon, Jenin District, Palestine	human CL	LtroMS 033	Asia/India	***	66	66	56	58	61	61	112	114	176	180	192	192	169	177	178	178	195	195	229	247	62	62	112	112
MHOM/IL/1996/P837	Anatot, Judean Desert, Israel	human CL	LtroMS 034	Israel/Palestine	*	66	66	62	62	61	61	112	112	190	190	186	186	181	181	180	180	207	207	245	245	62	62	106	106
ISER/IL/1998/LRC-L757	Kfar Adumim, Judean Desert, Israel	P. sergenti	LtroMS 034	Israel/Palestine	*	66	66	62	62	61	61	112	112	190	190	186	186	181	181	180	180	207	207	245	245	62	62	106	106
MHOM/IL/1997/P963	Tiberias, western side of Sea of Galilee, Israel	human CL	LtroMS 035	Israel/Palestine	*	66	66	62	62	61	61	112	112	180	180	186	186	181	181	180	180	207	207	245	245	62	62	106	106
ISER/IL/1998/LRC-L758	Kfar Adumim, Judean Desert, Israel	P. sergenti	LtroMS 036	Israel/Palestine	*	66	66	62	62	61	61	112	112	190	190	186	186	181	181	180	180	197	197	245	245	62	62	106	106
MHOM/EG/1990/LPN65	Mt. Sinai, Sinai Desert, Egypt	human CL	LtroMS 037	Israel/Palestine	*	66	66	62	62	61	61	112	112	194	194	186	186	183	183	180	180	207	207	245	245	62	62	nd	nd
ISER/IL/1998/LRC-L747	Kfar Adumim, Judean Desert, Israel	P. sergenti	LtroMS 038	Israel/Palestine	*	66	66	62	62	61	61	112	112	190	192	186	186	181	181	180	180	205	205	245	245	62	62	106	106
MHOM/PS/2000/GOKS17	Samaria, Palestine	human CL	LtroMS 039	Israel/Palestine	*	66	66	62	62	61	61	112	112	190	192	186	186	181	181	180	180	205	205	245	245	62	62	nd	nd
MHOM/PS/2000/GOKS23	Samaria, Palestine	human CL	LtroMS 039	Israel/Palestine	*	66	66	62	62	61	61	112	112	190	192	186	186	181	181	180	180	205	205	245	245	62	62	nd	nd
MHOM/PS/2001/ISL589	Jericho, Palestine	human CL	LtroMS 040	Israel/Palestine	*	66	66	62	62	61	61	112	112	188	188	186	186	181	181	180	180	205	205	245	245	65	65	106	106
MHOM/PS/2001/ISL588	Jericho, Palestine	human CL	LtroMS 041	Israel/Palestine	*	66	66	62	62	61	61	112	112	190	190	186	186	181	181	180	180	205	205	245	245	62	62	106	106
MHOM/PS/2001/ISL590	Jericho, Palestine	human CL	LtroMS 041	Israel/Palestine	*	66	66	62	62	61	61	112	112	190	190	186	186	181	181	180	180	205	205	245	245	62	62	106	106
MHOM/PS/2001/ISL592	Jericho, Palestine	human CL	LtroMS 041	Israel/Palestine	*	66	66	62	62	61	61	112	112	190	190	186	186	181	181	180	180	205	205	245	245	62	62	106	106
MHOM/PS/2002/31JnM17	Tubas, Jenin District, Palestine	human CL	LtroMS 041	Israel/Palestine	***	66	66	62	62	61	61	112	112	190	190	186	186	181	181	180	180	205	205	245	245	62	62	106	106
MHOM/PS/2002/35JnF45	El-Yamoon, Jenin District, Palestine	human CL	LtroMS 041	Israel/Palestine	***	66	66	62	62	61	61	112	112	190	190	186	186	181	181	180	180	205	205	245	245	62	62	106	106
MHOM/IL/2003/LRC-L999	Jordan Valley, Israel	human CL	LtroMS 041	Israel/Palestine	***	66	66	62	62	61	61	112	112	190	190	186	186	181	181	180	180	205	205	245	245	62	62	106	106
MHOM/PS/2003/ISLAH721	Jordan Valley, Palestine	human CL	LtroMS 041	Israel/Palestine	***	66	66	62	62	61	61	112	112	190	190	186	186	181	181	180	180	205	205	245	245	62	62	106	106
MHOM/PS/2003/151JnF32	Tayaseer, Jenin District, Palestine	human CL	LtroMS 041	Israel/Palestine	***	66	66	62	62	61	61	112	112	190	190	186	186	181	181	180	180	205	205	245	245	62	62	106	106
MHOM/PS/2003/185JnM27	Serees, Jenin District, Palestine	human CL	LtroMS 041	Israel/Palestine	***	66	66	62	62	61	61	112	112	190	190	186	186	181	181	180	180	205	205	245	245	62	62	106	106
MHOM/PS/2003/152JnF32	Tayaseer, Jenin District, Palestine	human CL	LtroMS 041	Israel/Palestine	***	66	66	62	62	61	61	112	112	190	190	186	186	181	181	180	180	205	205	245	245	62	62	106	106
MHOM/PS/2003/184Jn01	El-Yamoon, Jenin District, Palestine	human CL	LtroMS 041	Israel/Palestine	***	66	66	62	62	61	61	112	112	190	190	186	186	181	181	180	180	205	205	245	245	62	62	106	106
MHOM/PS/2003/186JnM12	Beer Al Basha, Jenin District	human CL	LtroMS 041	Israel/Palestine	***	66	66	62	62	61	61	112	112	190	190	186	186	181	181	180	180	205	205	245	245	62	62	106	106
MHOM/PS/2003/161JnF80	Al-Shuhada, Jenin District, Palestine	human CL	LtroMS 041	Israel/Palestine	***	66	66	62	62	61	61	112	112	190	190	186	186	181	181	180	180	205	205	245	245	62	62	106	106
ISER/IL/2004/LRC-L1167	Tiberias, Israel	P. sergenti	LtroMS 041	Israel/Palestine	***	66	66	62	62	61	61	112	112	190	190	186	186	181	181	180	180	205	205	245	245	62	62	106	106
MHOM/IL/2009/LRC-L1374	Anatot, Israel	human CL	LtroMS 041	Israel/Palestine	***	66	66	62	62	61	61	112	112	190	190	186	186	181	181	180	180	205	205	245	245	62	62	106	106
MHOM/PS/2001/ISL572	Jericho, Palestine	human CL	LtroMS 041	Israel/Palestine	***	66	66	62	62	61	61	112	112	190	190	186	186	181	181	180	180	205	205	245	245	62	62	106	106
MHOM/PS/2003/149JnM9	El-Yamoon, Jenin District, Palestine	human CL	LtroMS 041	Israel/Palestine	***	66	66	62	62	61	61	112	112	190	190	186	186	181	181	180	180	205	205	245	245	62	62	106	106
MHOM/PS/2003/163JnM30	El-Yamoon, Jenin District, Palestine	human CL	LtroMS 041	Israel/Palestine	***	66	66	62	62	61	61	112	112	190	190	186	186	181	181	180	180	205	205	245	245	62	62	106	106
MHOM/IL/2003/LRC-L1024	Tiberias, Israel	human CL	LtroMS 041	Israel/Palestine	***	66	66	62	62	61	61	112	112	190	190	186	186	181	181	180	180	205	205	245	245	62	62	106	106
MHOM/PS/2003/178JnM75	El-Yamoon, Jenin District, Palestine	human CL	LtroMS 041	Israel/Palestine	***	66	66	62	62	61	61	112	112	190	190	186	186	181	181	180	180	205	205	245	245	62	62	106	106
MHOM/IL/2003/LRC-L1021	Tiberias, Israel	human CL	LtroMS 041	Israel/Palestine	***	66	66	62	62	61	61	112	112	190	190	186	186	181	181	180	180	205	205	245	245	62	62	106	106
MHOM/PS/2002/41JnF12	Silat El-Hartheyia, Jenin District, Palestine	human CL	LtroMS 041	Israel/Palestine	***	66	66	62	62	61	61	112	112	190	190	186	186	181	181	180	180	205	205	245	245	62	62	106	106
MHOM/IL/2003/LRC-L1006	Tzarka Amir, Israel	human CL	LtroMS 041	Israel/Palestine	***	66	66	62	62	61	61	112	112	190	190	186	186	181	181	180	180	205	205	245	245	62	62	106	106
MHOM/IL/2009/LRC-L1366	Maale Adumim, Israel	human CL	LtroMS 041	Israel/Palestine	***	66	66	62	62	61	61	112	112	190	190	186	186	181	181	180	180	205	205	245	245	62	62	106	106
MHOM/PS/2008/335JnM59	Salit El-Hartheyia, Jenin District, Palestine	human CL	LtroMS 041	Israel/Palestine	***	66	66	62	62	61	61	112	112	190	190	186	186	181	181	180	180	205	205	245	245	62	62	106	106
MHOM/PS/2002/ISL698	Jericho, Palestine	human CL	LtroMS 041	Israel/Palestine	***	66	66	62	62	61	61	112	112	190	190	186	186	181	181	180	180	205	205	245	245	62	62	106	106
MHOM/PS/2001/ISL593	Jericho, Palestine	human CL	LtroMS 042	Israel/Palestine	*	66	66	62	62	61	61	112	112	188	190	186	186	181	181	180	180	205	205	245	245	62	62	106	106
MHOM/IL/2003/LRC-L1026	Maale Adumim, Israel	human CL	LtroMS 042	Israel/Palestine	***	66	66	62	62	61	61	112	112	188	190	186	186	181	181	180	180	205	205	245	245	62	62	106	106
MHOM/PS/2001/ISL595	Jericho, Palestine	human CL	LtroMS 043	Israel/Palestine	*	66	66	62	62	63	63	112	112	190	190	186	186	181	181	180	180	205	205	245	245	62	62	106	106
MHOM/IL/2009/LRC-L1379	Almon, Israel	human CL	LtroMS 043	Israel/Palestine	***	66	66	62	62	63	63	112	112	190	190	186	186	181	181	180	180	205	205	245	245	62	62	106	106
MHOM/IL/2001/LRC-L836	Tiberias, western side of Sea of Galilee, Israel	human CL	LtroMS 044	Israel/Palestine	*	66	66	62	62	61	61	112	112	190	190	186	186	181	181	180	180	207	225	245	245	62	62	106	106
MHOM/IL/2001/LRC-L837	Tiberias, western side of Sea of Galilee, Israel	human CL	LtroMS 045	Israel/Palestine	*	66	66	62	62	61	61	112	112	190	190	186	186	181	181	180	180	205	205	245	245	62	62	106	112
MHOM/IL/2001/LRC-L838	Tiberias, western side of Sea of Galilee, Israel	human CL	LtroMS 046	Israel/Palestine	*	66	66	60	60	61	61	112	112	190	190	186	186	183	183	180	180	205	205	245	245	62	62	106	106
MHOM/PS/2001/ISL594	Jericho, Palestine	human CL	LtroMS 047	Israel/Palestine	*	66	66	62	62	61	61	112	112	188	188	186	186	183	183	180	180	205	205	245	245	62	62	106	106
MHOM/PS/2002/ISL682	Jericho, Palestine	human CL	LtroMS 048	Israel/Palestine	*	66	66	62	62	61	61	112	112	190	192	186	186	183	183	180	180	205	223	245	245	62	62	106	106
MHOM/PS/2002/ISL681	Jericho, Palestine	human CL	LtroMS 049	Israel/Palestine	*	66	66	62	62	61	61	112	112	190	190	186	186	183	183	180	180	205	223	245	245	62	62	106	106
MHOM/PS/2002/ISL676	Jericho, Palestine	human CL	LtroMS 049	Israel/Palestine	*	66	66	62	62	61	61	112	112	190	190	186	186	183	183	180	180	205	223	245	245	62	62	106	106
MHOM/PS/2002/ISL688	Jericho, Palestine	human CL	LtroMS 050	Israel/Palestine	*	66	66	62	62	61	61	112	112	180	180	186	186	183	183	180	180	205	223	245	245	62	62	106	106
MHOM/PS/2002/ISL692	Jericho, Palestine	human CL	LtroMS 051	Israel/Palestine	*	66	66	62	62	61	61	112	112	180	180	186	186	183	183	180	180	207	225	245	245	62	62	106	106
MHOM/PS/2002/89JnF	Silat El-Hartheyia, Jenin District, Palestine	human CL	LtroMS 051	Israel/Palestine	*	66	66	62	62	61	61	112	112	180	180	186	186	183	183	180	180	207	225	245	245	62	62	106	106
MHOM/PS/2002/ISL700	Jericho, Palestine	human CL	LtroMS 052	Israel/Palestine	*	66	66	62	62	61	61	112	112	180	180	186	186	183	183	180	180	207	207	245	245	62	62	106	106
MHOM/PS/2002/ISL698	Jericho, Palestine	human CL	LtroMS 053	Israel/Palestine	*	66	66	62	62	61	61	112	112	188	188	186	186	183	183	180	180	207	207	245	245	62	62	106	106
MHOM/PS/2002/34JnF4	Salit El-Hartheyia, Jenin District, Palestine	human CL	LtroMS 054	Israel/Palestine	*	66	66	62	62	61	61	112	112	190	190	186	186	183	183	180	180	207	225	245	245	62	62	106	106
MHOM/PS/2002/87JnM	El-Yamoon, Jenin District, Palestine	human CL	LtroMS 054	Israel/Palestine	*	66	66	62	62	61	61	112	112	190	190	186	186	183	183	180	180	207	225	245	245	62	62	106	106
MHOM/PS/2002/79JnF20	Salit El-Hartheyia, Jenin District, Palestine	human CL	LtroMS 055	Israel/Palestine	*	66	66	62	62	63	63	112	112	190	190	186	186	181	181	180	180	207	225	245	245	62	62	106	106
MHOM/PS/2002/64JnF4	Salit El-Hartheyia, Jenin District, Palestine	human CL	LtroMS 056	Israel/Palestine	*	66	66	62	62	61	61	112	112	190	190	186	186	183	183	180	180	207	207	245	245	62	62	106	106
MHOM/PS/2002/50Jn20	El-Yamoon, Jenin District, Palestine	human CL	LtroMS 057	Israel/Palestine	*	66	66	62	62	61	61	112	112	192	192	186	186	183	183	180	180	207	207	245	245	62	62	106	106
MHOM/PS/2002/5JnM5	El-Yamoon, Jenin District, Palestine	human CL	LtroMS 058	Israel/Palestine	*	66	66	62	62	61	61	112	112	188	188	186	186	179	179	180	180	197	207	245	245	62	62	106	106
ISER/IL/2002/LRC-L913	Kfar Adumim, Judean Desert, Israel	P. sergenti	LtroMS 059	Israel/Palestine	*	66	66	60	62	61	61	112	112	190	190	186	186	185	185	180	180	207	207	245	245	62	62	106	106
MHOM/PS/2000/ISL535	Jericho, Palestine	human CL	LtroMS 060	Israel/Palestine	***	66	66	62	62	61	61	112	112	188	188	186	186	181	181	180	180	205	205	245	245	62	62	106	106
MHOM/IL/2003/LRC-L1001	Maale Adumim, Israel	human CL	LtroMS 061	Israel/Palestine	***	66	66	62	62	61	61	112	112	190	192	186	186	179	181	180	180	205	205	245	245	62	62	106	106
MHOM/IL/2003/LRC-L1017	Anatot, Israel	human CL	LtroMS 062	Israel/Palestine	***	66	66	58	62	61	61	112	112	190	192	186	186	181	181	180	180	205	205	245	245	62	62	106	106
MHOM/IL/2003/LRC-L1016	Israel	human CL	LtroMS 063	Israel/Palestine	***	66	66	58	58	61	61	112	112	192	192	186	186	181	181	180	180	205	205	245	245	62	62	106	106
MHOM/IL/2003/LRC-L1018	Maale Adumim, Israel	human CL	LtroMS 063	Israel/Palestine	***	66	66	58	58	61	61	112	112	192	192	186	186	181	181	180	180	205	205	245	245	62	62	106	106
MHOM/IL/2004/LRC-L1105	Maale Adumim, Israel	human CL	LtroMS 064	Israel/Palestine	***	66	66	60	60	63	63	112	112	192	192	186	186	181	181	180	180	205	205	245	245	62	62	106	106
MHOM/PS/2004/ISLAH802	Jericho, Palestine	human CL	LtroMS 065	Israel/Palestine	***	66	66	62	62	61	61	112	112	192	192	186	186	181	181	180	180	205	205	245	245	62	62	106	106
MHOM/IL/2008/LRC-L1352	Herodion, Israel	human CL	LtroMS 066	Israel/Palestine	***	68	68	62	62	61	61	112	112	190	190	186	186	181	181	180	180	205	205	245	245	62	62	106	106
MHOM/IL/2009/LRC-L1362	Nokdim, Israel	human CL	LtroMS 067	Israel/Palestine	***	66	66	58	62	61	61	112	112	190	190	186	186	181	181	180	180	205	205	245	245	62	62	106	106
MPRV/NA/1976/HYRAX2	Sandmodder, Namibia	hyrax (Procavia sp.)	LtroMS 068	Africa/Galilee	*	66	66	62	62	59	59	114	114	178	178	174	174	171	171	176	176	197	197	253	253	68	68	112	112
IROS/NA/1976/ROSSI-II	Keetmanshoop, Namibia	P. rossi	LtroMS 069	Africa/Galilee	*	66	66	62	62	59	59	114	114	178	178	174	174	171	171	176	176	199	199	253	253	68	68	112	112
IROS/NA/1980/HD3	Hardapdam (near Marienthal), Namibia	P. rossi	LtroMS 070	Africa/Galilee	*	66	66	62	62	59	59	112	112	178	178	174	174	171	171	178	178	197	197	253	253	68	68	112	115
MHOM/NA/1984/K1	Kamanjab (near Ethosa-NP), Namibia	human CL	LtroMS 071	Africa/Galilee	*	66	66	62	62	59	59	112	112	178	178	174	174	171	171	178	178	197	197	nd	nd	68	68	nd	nd
MHOM/KE/1984/NLB254	Laikipia, Kenya	human CL	LtroMS 072	Africa/Galilee	*	58	66	58	68	61	61	110	110	176	176	184	184	171	191	180	180	199	199	245	245	62	62	112	112
MHOM/KE/1985/NLB545	Laikipia, Kenya	human CL	LtroMS 072	Africa/Galilee	*	58	66	58	68	61	61	110	110	176	176	184	184	171	191	180	180	199	199	245	245	62	62	112	112
MHOM/KE/1981/NLB162	Lion Camp, Nakuru, Kenya	human CL	LtroMS 073	Africa/Galilee	*	66	66	62	62	61	61	112	112	180	180	190	190	175	175	178	178	199	199	253	253	68	68	106	106
MHOM/KE/1984/NLB248	Laikipia, Kenya	human CL	LtroMS 074	Africa/Galilee	*	66	66	66	66	61	61	114	114	184	184	182	182	175	175	178	178	195	195	245	245	68	68	112	112
MHOM/KE/1984/NLB297	Laikipia, Kenya	human CL	LtroMS 075	Africa/Galilee	*	66	66	70	70	63	63	110	110	176	176	182	182	173	173	180	180	199	199	245	245	68	68	106	106
MHOM/TN/1988/TAT3	southern Tunisia	human CL	LtroMS 076	Africa/Galilee	*	66	66	58	58	61	61	110	110	182	182	184	184	171	171	178	178	199	199	229	229	62	62	106	106
MHOM/IL/1980/Singer	Arad, Israel	human CL	LtroMS 077	Africa/Galilee	*	66	66	56	56	61	61	114	114	184	184	192	192	175	175	176	176	211	211	229	229	62	62	115	115
MHOM/TR/1997/YO001	south-eastern Turkey	human CL	LtroMS 078	Africa/Galilee	*	66	66	56	56	61	61	nd	nd	180	180	188	188	173	173	176	176	227	227	233	233	62	62	nd	nd
MHOM/TR/1998/YO002	Adana, Turkey	human CL	LtroMS 079	Africa/Galilee	*	66	66	56	56	61	61	112	112	nd	nd	188	188	173	173	176	176	227	227	233	233	62	62	nd	nd
MHOM/TN/1980/LEM163	southern Tunisia	human CL	LtroMS 080	Africa/Galilee	*	66	66	58	58	61	61	110	110	190	190	184	184	169	169	180	180	209	223	227	227	62	62	nd	nd
MHOM/IL/2000/LRC-L786 (=Omri)	northern side of Sea of Galilee, Israel	human CL	LtroMS 081	Africa/Galilee	*	66	66	66	66	61	61	110	110	180	180	190	190	173	173	nd	nd	201	201	245	245	62	62	nd	nd
IARA/IL/2000/Amnumfly	northern side of Sea of Galilee, Israel	P. arabicus	LtroMS 082	Africa/Galilee	*	66	66	66	66	61	61	110	110	180	180	190	190	173	173	180	180	201	201	245	245	65	65	115	115
MHOM/IL/2002/LRC-L863 (=Ofri)	northern side of Sea of Galilee, Israel	human CL	LtroMS 083	Africa/Galilee	*	66	66	66	66	61	61	110	110	182	184	190	190	175	175	180	180	201	219	245	245	65	65	115	115
IARA/IL/2002/LRC-L906	northern side of Sea of Galilee, Israel	P. arabicus	LtroMS 084	Africa/Galilee	*	66	66	66	66	63	63	110	110	180	180	190	190	173	173	180	180	203	203	245	245	65	65	115	115
IARA/IL/2002/LRC-L907	northern side of Sea of Galilee, Israel	P. arabicus	LtroMS 085	Africa/Galilee	*	66	66	66	66	61	61	110	110	180	180	190	190	175	175	180	180	203	203	245	245	65	65	97	97
ISER/IL/2002/LRC-L909	northern side of Sea of Galilee, Israel	P. sergenti	LtroMS 086	Africa/Galilee	*	66	66	64	64	61	61	110	110	182	182	190	190	177	177	180	180	203	203	245	245	65	65	115	115
IARA/IL/2002/LRC-L910	northern side of Sea of Galilee, Israel	P. arabicus	LtroMS 087	Africa/Galilee	*	66	66	64	64	61	61	110	110	180	180	190	190	177	177	180	180	203	203	245	245	65	65	115	115
IARA/IL/2002/LRC-L947	northern side of Sea of Galilee, Israel	P. arabicus	LtroMS 088	Africa/Galilee	*	66	66	64	64	61	61	110	110	180	182	190	190	177	177	180	180	203	203	245	245	65	65	115	115
MHOM/IL/2003/LRC-L961	Korazim, northern side of Sea of Galilee, Israel	human CL	LtroMS 089	Africa/Galilee	***	66	66	66	66	61	61	110	110	180	180	190	190	175	175	180	180	201	201	245	245	65	65	115	115
MPRV/IL/2003/HYRAX107	Amnum, northern side of Sea of Galilee, Israel	hyrax (Procavia capensis)	LtroMS 089	Africa/Galilee	***	66	66	66	66	61	61	110	110	180	180	190	190	175	175	180	180	201	201	245	245	65	65	115	115
MHOM/MA/1988/LEM1314	Marrakech area, Morocco	human CL	LtroMS 090	Africa/Galilee	*	66	66	54	54	63	63	112	112	nd	nd	194	194	175	175	176	176	217	217	229	233	62	62	115	115
MHOM/MA/1988/LEM1451	Marrakech area, Morocco	human CL	LtroMS 091	Africa/Galilee	*	66	66	54	54	61	61	112	112	nd	nd	192	192	175	175	176	176	217	217	229	229	62	62	115	115
MHOM/MA/1988/LEM1452	Marrakech area, Morocco	human CL	LtroMS 092	Africa/Galilee	*	62	62	58	58	59	59	110	114	nd	nd	190	190	169	169	168	168	221	221	229	229	62	62	112	112
MHOM/MA/1988/LEM1528	Marrakech area, Morocco	human CL	LtroMS 093	Africa/Galilee	*	66	66	56	56	61	61	112	112	194	194	194	194	175	175	176	176	217	217	229	233	62	62	115	115
MHOM/MA/1989/LEM1591	Marrakech area, Morocco	human CL	LtroMS 094	Africa/Galilee	*	66	66	56	56	61	61	112	112	188	188	188	188	175	175	176	176	217	221	229	229	62	62	115	115
MHOM/MA/1990/LEM1880	Marrakech area, Morocco	human CL	LtroMS 094	Africa/Galilee	*	66	66	56	56	61	61	112	112	188	188	188	188	175	175	176	176	217	221	229	229	62	62	115	115
ISER/MA/1989/LEM1694	Marrakech area, Morocco	P. sergenti	LtroMS 095	Africa/Galilee	*	62	62	58	58	59	59	110	110	188	188	190	190	169	169	188	190	221	221	225	225	62	62	112	112
ISER/MA/1989/LEM1828	Marrakech area, Morocco	P. sergenti	LtroMS 096	Africa/Galilee	*	62	62	58	58	59	59	110	110	182	190	190	190	169	169	186	186	221	225	225	225	62	62	115	115
MHOM/MA/1989/LEM1879	Marrakech area, Morocco	human CL	LtroMS 097	Africa/Galilee	*	66	66	54	54	61	61	112	112	194	194	192	192	175	175	176	176	217	217	229	229	62	62	115	115
